# Supplementary material for: Cross-sectional study evaluating organizational climate, change commitment, and change efficacy for predicting family planning clinics’ success in increasing HIV counseling and testing in Mombasa, Kenya
Source: PLOS Glob Public Health. 2025 Dec 31;5(12):e0005542. doi: 10.1371/journal.pgph.0005542 (PMC12755772; doi:10.1371/journal.pgph.0005542)
Supplement: S1 Data — (XLSX) [file pgph.0005542.s004.xlsx]

## Sheet: Sheet 1 - FPHIVStudyRCT_DATA_LA
FPHIVStudyRCT_DATA_LABELS_2020-06-09_1016
Record ID	Repeat Instrument	Repeat Instance	Date of Interview	Position of staff being interviewed	FP clinic number	1. Are the supervisors committed to the successful implementation of increasing HIV testing in family planning clinic clients?	If yes, how committed are the supervisors to successfully implementing the intervention?	2. Have the supervisors expressed doubts about whether increasing HIV testing in family planning clinic clients will help this facility?	If yes, how much doubt have they expressed?	3. Do the supervisors show interest in increasing HIV testing in family planning clinic clients?	If yes, how much interest do supervisors show?	4. Do the supervisors stress the importance of increasing HIV testing in family planning clinic clients at this facility?	If yes, how much do they stress the importance of the intervention?	5. Do supervisors take an active interest in increasing HIV testing in family planning clinic clients' successes and problems?	If yes, how much of an active interest in increasing HIV testing in family planning clinic clients' successes and problems do they take?	6. Do the supervisors at this facility make an effort to ensure increasing HIV testing in family planning clinic clients is a success here?	If yes, how much effort are the supervisors making?	7. Is increasing HIV testing in family planning clinic clients a priority at this clinic?	If yes, how much of a priority is increasing HIV testing in family planning clinic clients at this clinic?	8. Do other projects take priority over increasing HIV testing in family planning clinic clients at this clinic?	If yes, how much of a priority do other projects take over increasing HIV testing in family planning clinic clients at this clinic?	9. Does facility staff put in effort into making increasing HIV testing in family planning clinic clients a success here?	If yes, how much effort does facility staff take to make increasing HIV testing in family planning clinic clients a success here?	10. Does facility staff think that the implementation of increasing HIV testing in family planning clinic clients is important?	If yes, how important is the implementation of increasing HIV testing in family planning clinic clients to facility staf?	11. Does facility staff think that the effective use of increasing HIV testing in family planning clinic clients is important?	If yes, how important is the effective use of increasing HIV testing in family planning clinic clients to facility staff ?	12. Are people here willing to put in effort beyond what is normally expected in order to help this clinic be successful?	If yes, how willing are people to put in effort beyond what is normally expected in order to help?	13. Do employees state that this clinic is a great place to work?	If yes, how often do employees state this clinic is a great place to work?	14. Does this clinic inspire employees to perform their best at their job?	If yes, how much does the clinic inspire employees to perform their best?	15. Do people here really care about the fate of this clinic?	If yes, how much do people care about the fate of this clinic?	16. Do people here feel loyal to this clinic?	If yes, how loyal do people feel to this clinic?	17. Do employees feel confident that their suggestions for clinic improvements are seriously considered by supervisors?	If yes, how confident do employees feel?	18. Do employees speak up when they disagree with a decision?	If yes, how much do employees speak up when they disagree with a decision?	19. When employees here make suggestions to supervisors, do the supervisors take those suggestions seriously?	If yes, how seriously do the supervisors take these suggestions?	20. If employees disagree with something that is happening in this clinic, do they tell their supervisors?	If yes, how much do employees tell their supervisors that they disagree with something that is happening in this facility?	21. Do employees avoid making suggestions for clinic improvements because they believe their suggestions will be ignored?	If yes, how much do employees avoid making suggestions for clinic improvements because they believe their suggestions will be ignored?	22. Do supervisors usually ignore employee suggestions for improving the clinic?	If yes, how much do supervisors usually ignore employee suggestions for improving the clinic?
2			2019-08-13	nurse	40	Yes	2= Strongly committed	No		Yes	2= Strong interest	Yes	2= Supervisors stress the importance of the intervention a lot	Yes	2= A lot of interest	Yes	2= A lot of effort	Yes	2= A big priority	Yes	2= A big priority	Yes	2= A lot of effort	Yes	2= Very important	Yes	2= Very important	Yes	2= Very willing to put in effort	Yes	1= A little	Yes	1= The clinic inspires them a little	Yes	1= People care about the fate of this clinic a little	Yes	1= A little loyal	Yes	1= A little confident	Yes	1= A little	Yes	2= Very seriously	Yes	2= A lot	No		Yes	1= A little bit
5			2019-08-13	VCT COUNSELOR	9	Yes	2= Strongly committed	No		Yes	2= Strong interest	Yes	2= Supervisors stress the importance of the intervention a lot	Yes	2= A lot of interest	Yes	2= A lot of effort	Yes	2= A big priority	Yes	2= A big priority	Yes	2= A lot of effort	Yes	2= Very important	Yes	2= Very important	Yes	2= Very willing to put in effort	Yes	2= A lot	Yes	2= The clinic inspires them a lot	Yes	2= People care a lot about the fate of this clinic a lot	Yes	2= Very loyal	Yes	2= Very confident	Yes	2= A lot	Yes	2= Very seriously	Yes	2= A lot	No		No
7			2019-08-29	MENTOR	58	Yes	2= Strongly committed	No		Yes	2= Strong interest	Yes	2= Supervisors stress the importance of the intervention a lot	Yes	2= A lot of interest	Yes	2= A lot of effort	Yes	2= A big priority	Yes	2= A big priority	Yes	2= A lot of effort	Yes	2= Very important	Yes	2= Very important	Yes	2= Very willing to put in effort	Yes	2= A lot	Yes	2= The clinic inspires them a lot	Yes	2= People care a lot about the fate of this clinic a lot	Yes	2= Very loyal	Yes	2= Very confident	Yes	2= A lot	Yes	2= Very seriously	No		No		No
9			2019-08-06	NURSE	29	Yes	2= Strongly committed	No		Yes	2= Strong interest	Yes	2= Supervisors stress the importance of the intervention a lot	Yes	2= A lot of interest	Yes	2= A lot of effort	Yes	2= A big priority	Yes	2= A big priority	Yes	2= A lot of effort	Yes	2= Very important	Yes	2= Very important	No		Yes	2= A lot	Yes	2= The clinic inspires them a lot	Yes	2= People care a lot about the fate of this clinic a lot	Yes	2= Very loyal	Yes	2= Very confident	Yes	2= A lot	Yes	2= Very seriously	Yes	2= A lot	No		No
10			2019-08-09	Lab Staff	26	Yes	2= Strongly committed	No		Yes	2= Strong interest	Yes	2= Supervisors stress the importance of the intervention a lot	Yes	2= A lot of interest	Yes	1= A little effort	Yes	1= A small priority	Yes	1= A small priority	Yes	2= A lot of effort	Yes	2= Very important	Yes	2= Very important	No		Yes	1= A little	No		Yes	1= People care about the fate of this clinic a little	Yes	1= A little loyal	No		No		No		Yes	1= A little bit	Yes	1= A little bit	Yes	2= A lot
13			2019-08-09	Nurse	34	Yes	2= Strongly committed	Yes	1= A little doubt about the intervention	No		Yes	2= Supervisors stress the importance of the intervention a lot	Yes	2= A lot of interest	Yes	2= A lot of effort	Yes	2= A big priority	Yes	2= A big priority	Yes	2= A lot of effort	Yes	2= Very important	Yes	2= Very important	Yes	2= Very willing to put in effort	Yes	2= A lot	Yes	2= The clinic inspires them a lot	Yes	2= People care a lot about the fate of this clinic a lot	Yes	2= Very loyal	Yes	2= Very confident	Yes	1= A little	Yes	2= Very seriously	Yes	2= A lot	Yes	1= A little bit	No
14			2019-09-12	NURSE	15	Yes	2= Strongly committed	No		Yes	2= Strong interest	Yes	2= Supervisors stress the importance of the intervention a lot	Yes	2= A lot of interest	Yes	2= A lot of effort	Yes	2= A big priority	Yes	2= A big priority	Yes	2= A lot of effort	Yes	2= Very important	Yes	2= Very important	Yes	2= Very willing to put in effort	Yes	2= A lot	Yes	2= The clinic inspires them a lot	Yes	2= People care a lot about the fate of this clinic a lot	Yes	2= Very loyal	Yes	2= Very confident	Yes	2= A lot	Yes	2= Very seriously	Yes	2= A lot	No		No
15			2019-08-15	EMERGENCY MEDICAL TECHNICIAN	21	Yes	2= Strongly committed	No		Yes	2= Strong interest	Yes	2= Supervisors stress the importance of the intervention a lot	Yes	2= A lot of interest	Yes	2= A lot of effort	Yes	2= A big priority	Yes	2= A big priority	Yes	2= A lot of effort	Yes	2= Very important	Yes	2= Very important	Yes	2= Very willing to put in effort	Yes	2= A lot	Yes	2= The clinic inspires them a lot	Yes	2= People care a lot about the fate of this clinic a lot	Yes	2= Very loyal	Yes	2= Very confident	Yes	2= A lot	Yes	2= Very seriously	Yes	2= A lot	No		No
20			2019-08-16	CLINICIAN	60	Yes	2= Strongly committed	No		Yes	2= Strong interest	Yes	2= Supervisors stress the importance of the intervention a lot	Yes	2= A lot of interest	Yes	2= A lot of effort	Yes	2= A big priority	No		Yes	2= A lot of effort	Yes	2= Very important	Yes	2= Very important	Yes	2= Very willing to put in effort	Yes	2= A lot	Yes	2= The clinic inspires them a lot	Yes	2= People care a lot about the fate of this clinic a lot	Yes	2= Very loyal	Yes	2= Very confident	Yes	2= A lot	Yes	2= Very seriously	Yes	2= A lot	No		No
21			2019-08-07	PHARMACIST	45	Yes	2= Strongly committed	No		Yes	2= Strong interest	Yes	2= Supervisors stress the importance of the intervention a lot	Yes	2= A lot of interest	Yes	2= A lot of effort	Yes	2= A big priority	Yes	2= A big priority	Yes	2= A lot of effort	Yes	2= Very important	Yes	2= Very important	Yes	2= Very willing to put in effort	Yes	2= A lot	Yes	2= The clinic inspires them a lot	Yes	2= People care a lot about the fate of this clinic a lot	Yes	2= Very loyal	Yes	2= Very confident	Yes	2= A lot	Yes	2= Very seriously	Yes	2= A lot	No		No
23			2019-08-28	NUTRITIONIST	24	Yes	2= Strongly committed	No		Yes	2= Strong interest	Yes	2= Supervisors stress the importance of the intervention a lot	Yes	1= A little interest	Yes	2= A lot of effort	Yes	2= A big priority	Yes	2= A big priority	Yes	2= A lot of effort	Yes	2= Very important	Yes	2= Very important	Yes	1= A little willing to put in effort	Yes	2= A lot	Yes	2= The clinic inspires them a lot	Yes	2= People care a lot about the fate of this clinic a lot	Yes	2= Very loyal	Yes	1= A little confident	Yes	1= A little	Yes	2= Very seriously	Yes	2= A lot	No		No
[truncated: 69 more columns]
