# Supplementary material for: Cross-sectional study evaluating organizational climate, change commitment, and change efficacy for predicting family planning clinics’ success in increasing HIV counseling and testing in Mombasa, Kenya
Source: PLOS Glob Public Health. 2025 Dec 31;5(12):e0005542. doi: 10.1371/journal.pgph.0005542 (PMC12755772; doi:10.1371/journal.pgph.0005542)
Supplement: S2 Data — (XLSX) [file pgph.0005542.s005.xlsx]

## Sheet: Sheet 1 - FPHIVStudyRCT_DATA_LA
FPHIVStudyRCT_DATA_LABELS_2020-06-09_1016-2
Record ID	Repeat Instrument	Repeat Instance	Date of Interview	FP clinic number	1. Is the larger facility committed to the successful implementation of increasing HIV testing in family planning clinic clients?	If yes, how committed is the larger facility to successfully implementing this intervention?	2. Has the larger facility expressed doubts about whether increasing HIV testing in family planning clinic clients will help this facility?	If yes, how much doubt have they expressed?	3. Does the larger facility show interest in increasing HIV testing in family planning clinic clients?	If yes, how much interest does the larger facility show?	4. Does the larger facility stress the importance of increasing HIV testing in family planning clinic clients at this facility?	If yes, how much do they stress the importance of the intervention?	5. Does the larger facility take an active interest in increasing HIV testing in family planning clinic clients' successes and problems?	If yes, how much of an active interest in this intervention's successes and problems do they take?	6. Does the larger facility make an effort to ensure that increasing HIV testing in family planning clinic clients is a success here?	If yes, how much effort does the larger facility make?	7. Is increasing HIV testing in family planning clinic clients a priority at this clinic?	If yes, how much of a priority is increasing HIV testing in family planning clinic clients at this clinic?	8. Do other projects take priority over increasing HIV testing in family planning clinic clients at this clinic?	If yes, how much of a priority do other projects take over increasing HIV testing in family planning clinic clients at this clinic?	9. Are people here willing to put in effort beyond what is normally expected in order to help this clinic be successful?	If yes, how willing are people to put in effort beyond what is normally expected in order to help?	10. Do employees state that this clinic is a great place to work?	If yes, how often do employees state this clinic is a great place to work?	11. Does this facility inspire employees to perform their best at their job?	If yes, how much does the facility inspire employees to perform their best?	12. Do people here really care about the fate of this facility?	If yes, how much do people care about the fate of this facility?	13. Do people here feel loyal to this facility?	If yes, how loyal do people feel to this facility?	14. Do clinic mangers feel confident that their suggestions for facility improvements are seriously considered by the larger facility?	If yes, how confident do clinic managers feel?	15. Do clinic managers speak up when they disagree with a decision?	If yes, how much do clinic managers speak up when they disagree with a decision?	16. When clinic managers make suggestions to supervisors, do the supervisors take those suggestions seriously?	If yes, how seriously do the supervisors take these suggestions?	17. If clinic managers disagree with something that is happening in this facility, do they tell their supervisors?	If yes, how much do clinic managers tell their supervisors that they disagree with something that is happening in this facility?	18. Do clinic managers avoid making suggestions for facility improvements because they believe their suggestions will be ignored?	If yes, how much do clinic managers avoid making suggestions for facility improvements because they believe their suggestions will be ignored?	19. Does the larger facility usually ignore clinic manager suggestions for improving the facility?	If yes, how much does the larger facility usually ignore employee suggestions for improving the facility?	20. Do clinic managers talk to their supervisors about problems in the facility?	If yes, how much do clinic managers talk to their supervisors about problems in the facility?	21. Does senior management like to keep to established, traditional ways of doing things?	If yes, how much does senior management like keep to established, traditional ways of doing things?	22. Has the clinic ever changed the way it's done things?	If yes, how much has this clinic changed the way it does things?	23. Is management interested in trying out new ideas?
2			2019-08-18	40	Yes	2= Strongly committed	No		Yes	2= A lot of interest	Yes	2= Supervisors stress the importance of the intervention a lot	Yes	2= A lot of interest	Yes	2= A lot of effort	Yes	2= A big priority	Yes	2= A big priority	Yes	2= Very willing to put in effort	Yes	2= A lot	Yes	2= The clinic inspires them a lot	Yes	2= People care a lot about the fate of this clinic a lot	Yes	2= Very loyal	Yes	2= Very confident	Yes	1= A little	Yes	2= Very seriously	Yes	1= A little bit	No		No		Yes	2= A lot	No		Yes	2= A lot of change	Yes
5			2019-08-13	9	Yes	2= Strongly committed	No		Yes	2= A lot of interest	Yes	2= Supervisors stress the importance of the intervention a lot	Yes	2= A lot of interest	Yes	2= A lot of effort	Yes	2= A big priority	Yes	2= A big priority	Yes	2= Very willing to put in effort	Yes	2= A lot	Yes	2= The clinic inspires them a lot	Yes	2= People care a lot about the fate of this clinic a lot	Yes	2= Very loyal	Yes	2= Very confident	Yes	2= A lot	Yes	2= Very seriously	Yes	2= A lot	No		No		Yes	2= A lot	Yes	1= A little bit	Yes	2= A lot of change	Yes
7			2019-08-29	58	Yes	2= Strongly committed	No		Yes	2= A lot of interest	Yes	2= Supervisors stress the importance of the intervention a lot	Yes	2= A lot of interest	Yes	2= A lot of effort	Yes	2= A big priority	Yes	2= A big priority	Yes	2= Very willing to put in effort	Yes	2= A lot	Yes	2= The clinic inspires them a lot	Yes	2= People care a lot about the fate of this clinic a lot	Yes	2= Very loyal	Yes	2= Very confident	Yes	2= A lot	Yes	2= Very seriously	Yes	2= A lot	No		No		Yes	2= A lot	Yes	2= A lot	Yes	2= A lot of change	Yes
9			2019-08-06	29	Yes	2= Strongly committed	No		Yes	2= A lot of interest	Yes	2= Supervisors stress the importance of the intervention a lot	Yes	2= A lot of interest	Yes	2= A lot of effort	Yes	2= A big priority	No		Yes	2= Very willing to put in effort	Yes	2= A lot	Yes	2= The clinic inspires them a lot	Yes	2= People care a lot about the fate of this clinic a lot	Yes	2= Very loyal	Yes	2= Very confident	Yes	2= A lot	Yes	2= Very seriously	Yes	2= A lot	No		No		Yes	2= A lot	No		Yes	2= A lot of change	Yes
10			2019-08-09	26	Yes	2= Strongly committed	No		Yes	2= A lot of interest	Yes	2= Supervisors stress the importance of the intervention a lot	Yes	2= A lot of interest	Yes	2= A lot of effort	Yes	2= A big priority	Yes	2= A big priority	Yes	2= Very willing to put in effort	Yes	1= A little	Yes	1= The clinic inspires them a little	Yes	2= People care a lot about the fate of this clinic a lot	Yes	1= A little loyal	Yes	1= A little confident	Yes	1= A little	Yes	2= Very seriously	Yes	1= A little bit	Yes	2= A lot	Yes	1= A little bit	Yes	1= A little bit	Yes	1= A little bit	Yes	1= A little change	Yes
13			2019-08-09	34	Yes	1= A little committed	No		Yes	1= A little interest	Yes	1= Supervisors stress the importance of the intervention a little	No		No		No		No		Yes	1= A little willing to put in effort	Yes	1= A little	Yes	1= The clinic inspires them a little	Yes	2= People care a lot about the fate of this clinic a lot	Yes	2= Very loyal	Yes	2= Very confident	Yes	1= A little	Yes	2= Very seriously	Yes	2= A lot	Yes	1= A little bit	No		Yes	2= A lot	Yes	1= A little bit	Yes	2= A lot of change	Yes
14			2019-09-12	15	Yes	2= Strongly committed	No		Yes	2= A lot of interest	Yes	2= Supervisors stress the importance of the intervention a lot	Yes	2= A lot of interest	Yes	2= A lot of effort	Yes	2= A big priority	No		Yes	2= Very willing to put in effort	Yes	2= A lot	Yes	2= The clinic inspires them a lot	Yes	2= People care a lot about the fate of this clinic a lot	Yes	2= Very loyal	Yes	2= Very confident	Yes	2= A lot	Yes	2= Very seriously	Yes	2= A lot	No		No		Yes	2= A lot	No		Yes	2= A lot of change	Yes
15			2019-08-15	21	Yes	2= Strongly committed	No		Yes	2= A lot of interest	Yes	2= Supervisors stress the importance of the intervention a lot	Yes	2= A lot of interest	Yes	2= A lot of effort	Yes	2= A big priority	Yes	2= A big priority	Yes	2= Very willing to put in effort	Yes	2= A lot	Yes	2= The clinic inspires them a lot	Yes	2= People care a lot about the fate of this clinic a lot	Yes	1= A little loyal	Yes	2= Very confident	Yes	2= A lot	Yes	2= Very seriously	Yes	2= A lot	No		No		Yes	2= A lot	No		Yes	2= A lot of change	Yes
21			2019-08-07	45	Yes	2= Strongly committed	No		Yes	2= A lot of interest	Yes	2= Supervisors stress the importance of the intervention a lot	Yes	2= A lot of interest	Yes	2= A lot of effort	Yes	2= A big priority	Yes	2= A big priority	Yes	2= Very willing to put in effort	Yes	2= A lot	Yes	2= The clinic inspires them a lot	Yes	2= People care a lot about the fate of this clinic a lot	Yes	2= Very loyal	Yes	2= Very confident	Yes	2= A lot	Yes	2= Very seriously	Yes	2= A lot	No		No		Yes	2= A lot	Yes	2= A lot	Yes	2= A lot of change	Yes
23			2019-08-29	24	Yes	2= Strongly committed	No		Yes	2= A lot of interest	Yes	1= Supervisors stress the importance of the intervention a little	Yes	1= A little interest	Yes	1= A little effort	Yes	2= A big priority	Yes	2= A big priority	Yes	2= Very willing to put in effort	Yes	2= A lot	Yes	2= The clinic inspires them a lot	Yes	2= People care a lot about the fate of this clinic a lot	Yes	2= Very loyal	Yes	2= Very confident	Yes	2= A lot	Yes	2= Very seriously	Yes	2= A lot	No		No		Yes	2= A lot	Yes	2= A lot	Yes	1= A little change	Yes
[truncated: 52 more columns]
